# Supplementary material for: Effect of 24-Week, Late-Evening Ingestion of a Calcium-Fortified, Milk-Based Protein Matrix on Biomarkers of Bone Metabolism and Site-Specific Bone Mineral Density in Postmenopausal Women with Osteopenia
Source: Nutrients. 2022 Aug 24;14(17):3486. doi: 10.3390/nu14173486 (PMC9460355; doi:10.3390/nu14173486)
Supplement: Supplementary file 1 [file nutrients-14-03486-s001.zip]

Archive with 1 entries (1 files):
- nutrients-1879686-supplementary.pdf
